# Supplementary material for: Chronology of Onset of Mental Disorders and Physical Diseases in Mental-Physical Comorbidity - A National Representative Survey of Adolescents
Source: PLoS One. 2016 Oct 21;11(10):e0165196. doi: 10.1371/journal.pone.0165196 (PMC5074457; doi:10.1371/journal.pone.0165196)
Supplement: S2 Table — (XLS) [file pone.0165196.s002.xls]

## Sheet: Table S2
S2 Table. Discrete-time proportional hazard models for lifetime physical diseases (time-varying) predicting mental disorders (crude models).
	Any affective disorder				Any anxiety disorder				Any behavior disorder				Any substance use disorder				Any eating disorder				Any mental disorder
	HR	(95% CI)		p-value	HR	(95% CI)		p-value	HR	(95% CI)		p-value	HR	(95% CI)		p-value	HR	(95% CI)		p-value	HR	(95% CI)		p-value
Arthritis	1.29	0.54	3.07	0.553	0.78	0.25	2.43	0.663	1.21	0.5	2.94	0.664	0.39	0.14	1.09	0.072	1.18	0.27	5.13	0.819	0.76	0.32	1.82	0.524
Seasonal allergy	1.08	0.87	1.36	0.475	0.84	0.7	1	0.045	0.9	0.72	1.13	0.348	0.88	0.66	1.18	0.388	1.39	0.72	2.7	0.316	1.01	0.87	1.18	0.857
Skin disease	0.81	0.61	1.08	0.142	0.9	0.55	1.46	0.655	0.83	0.61	1.12	0.218	0.81	0.64	1.03	0.078	0.97	0.48	1.97	0.927	1	0.75	1.34	0.999
Heart disease	1.11	0.54	2.26	0.776	1.92	1.35	2.74	0.001	1	0.67	1.48	0.996	1.22	0.63	2.36	0.537	2.7	0.95	7.7	0.062	1.39	1.04	1.85	0.026
Asthma	1.11	0.82	1.51	0.479	1.13	0.92	1.39	0.239	1.13	0.9	1.44	0.286	1.04	0.69	1.56	0.851	0.82	0.37	1.83	0.624	1.21	1.02	1.43	0.026
Diabetes/high blood sugar	0.43	0.07	2.6	0.349	1.65	0.17	15.95	0.659	0.79	0.11	5.49	0.807	0.72	0.25	2.06	0.535	0.44	0.06	3.39	0.422	1	0.24	4.09	0.999
Disease of digestive system	1.19	0.59	2.4	0.627	1.47	0.66	3.27	0.338	0.78	0.37	1.67	0.518	1.14	0.32	4.09	0.835	0.83	0.22	3.18	0.786	0.88	0.38	2	0.747
Epilepsy/seizures	2.46	1.19	5.09	0.017	1.4	0.7	2.8	0.333	1.2	0.55	2.61	0.646	0.53	0.18	1.56	0.238	5.55	1.3	23.67	0.022	1.27	0.7	2.32	0.429
Any physical disease	0.98	0.77	1.24	0.86	1.05	0.92	1.2	0.492	0.96	0.83	1.11	0.581	0.88	0.64	1.22	0.437	1.44	0.72	2.86	0.296	1.1	1	1.2	0.055
Abbreviations: CI, confidence interval; HR, hazard ratio
Note: All analyses are based on samples for which both self and parent report were available (total sample: N=6483). Due to missing information on physical diseases, completer samples were as follows: arthritis: n=6473, seasonal allergy: n=6475, skin disease: n=6479, heart disease: n= 6481, asthma: n=6477, diabetes/high blood sugar: n=6481, disease of the digestive system: n=6481, epilepsy or sei…
