# Supplementary material for: Chronology of Onset of Mental Disorders and Physical Diseases in Mental-Physical Comorbidity - A National Representative Survey of Adolescents
Source: PLoS One. 2016 Oct 21;11(10):e0165196. doi: 10.1371/journal.pone.0165196 (PMC5074457; doi:10.1371/journal.pone.0165196)
Supplement: S4 Table — (XLS) [file pone.0165196.s004.xls]

## Sheet: Tabelle neu
S4 Table. Ages of onset by physical disease/mental disorder category.
	Age of onset (in years)
	Weighted mean	95% CI
Mental disorder category
Any affective disorder	11.5014	11.24	11.76
Any anxiety disorder	7.20909	6.97	7.45
Any behavior disorder	8.15439	7.87	8.44
Any substance use disorder	14.3555	14.1	14.61
Any eating disorder	12.4734	12.02	12.92
Any mental disorder	7.68694	7.47	7.91
Physical diseases
Arthritis	12.0259	11.08	12.97
Seasonal allergy	8.58026	8.18	8.98
Skin disease	12.4513	12.27	12.64
Heart disease	6.43603	4.78	8.09
Asthma	7.47471	6.83	8.12
Diabetes/high blood sugar	13.0014	11.79	14.21
Disease of digestive system	12.0156	10.73	13.3
Epilepsy/seizures	6.29109	3.82	8.76
Any physical disease	9.00044	8.68	9.33
Abbreviations: CI, confidence interval
*Linearized standard errors for estimated weighted population means; calculated with Taylor linearized variance estimation.
Note: Variance scaled to handle strata with a single sampling unit. Scaling is based on averaged variances of strata with multiple sampling units.
